# Supplementary material for: Altitudinal Variation on Metabolites, Elements, and Antioxidant Activities of Medicinal Plant Asarum
Source: Metabolites. 2023 Dec 9;13(12):1193. doi: 10.3390/metabo13121193 (PMC10745449; doi:10.3390/metabo13121193)
Supplement: Supplementary file 1 [file metabolites-13-01193-s001.zip]

Archive with 2 entries (2 files):
- Supplementary Material A.pdf
- Supplementary Material B.xlsx
